# Supplementary material for: Genome-Wide Identification and Analysis of the WNK Kinase Gene Family in Upland Cotton
Source: Plants (Basel). 2023 Nov 30;12(23):4036. doi: 10.3390/plants12234036 (PMC10708218; doi:10.3390/plants12234036)
Supplement: Supplementary file 1 [file plants-12-04036-s001.zip]

Archive with 2 entries (2 files):
- Supplementary Files/fig-2.pdf
- Supplementary Files/fig-3.pdf
